# Supplementary material for: A Combined Method Based on the FIPV N Monoclonal Antibody Immunofluorescence Assay and RT-nPCR Method for the Rapid Diagnosis of FIP-Suspected Ascites
Source: Transbound Emerg Dis. 2023 Mar 28;2023:8429106. doi: 10.1155/2023/8429106 (PMC12017028; doi:10.1155/2023/8429106)
Supplement: Supplementary Materials — Supplemental Figure S1: electrophoresis results of FIPV 3UTR, N, and S genes in some samples. Supplemental Figure S2: genetic evolutionary tree of FIPV N genes. Supplemental Figure S3: the nucleotide homology of S genes of FIPV type I strains with reference strains. Supplemental Figure S4: the nucleotide and amino acid homology of FIPV N genes. Supplemental Figure S5–S7: screening of antibodies by IFA. Supplemental Table S1: the information of the samples obtained sequences of N and S gene of FIPV. [file 8429106.f1.zip]

Archive with 2 entries (2 files):
- Supplemental  Figures.docx
- Updated Supplemental Table  (1).docx
